# Supplementary material for: Marine Brominated Tyrosine Alkaloids as Promising Inhibitors of SARS-CoV-2
Source: Molecules. 2021 Oct 13;26(20):6171. doi: 10.3390/molecules26206171 (PMC8537272; doi:10.3390/molecules26206171)
Supplement: Supplementary file 1 [file molecules-26-06171-s001.zip]

Archive with 1 entries (1 files):
- molecules-1378511-supplementary.pdf
